# Supplementary material for: A Delphi Study to Determine International and National Equestrian Expert Opinions on Domains and Sub-Domains Essential to Managing Sporthorse Health and Welfare in the Olympic Disciplines
Source: Animals (Basel). 2023 Nov 2;13(21):3404. doi: 10.3390/ani13213404 (PMC10650931; doi:10.3390/ani13213404)
Supplement: Supplementary file 1 [file animals-13-03404-s001.zip]

Archive with 1 entries (1 files):
- animals-2646666-supplementary.pdf
